# Supplementary material for: The complete mitochondrial genome of the citrus red mite Panonychus citri (Acari: Tetranychidae): high genome rearrangement and extremely truncated tRNAs
Source: BMC Genomics. 2010 Oct 23;11:597. doi: 10.1186/1471-2164-11-597 (PMC3091742; doi:10.1186/1471-2164-11-597)
Supplement: Additional file 2 — Comparisons of mitochondrial genome organizations of Panonychus citri, P. ulmi and Tetranychus urticae. [file 1471-2164-11-597-S2.XLS]

## Sheet: Sheet1
						Comparasion of mitochondrial genomes of Panonychus citri, P. ulmi and Tetranychus urticae
						P. citri**							P. ulmi							T.urticae
Panonychus citri*						Original a			Modified b				Original a			Modified b				Original a			Modified b
Gene	Str	Position	Size	int		Position	Size	int	Position	Size	int		Position	Size	int	Position	Size	int		Position	Size	Inc	Position	Size	int
cox1	J	1-1536	1536	0		1-1536	1536	0	1-1536	1536	0		1-1536	1536	0	1-1536	1536	0		1-1539	1539	0	1-1539	1539	0
D-loop	J	1537-1593	57	0		1537-1592	56	0	1537-1592	56	0		1537-1591	55	0	1537-1591	55	0		1540-1583	44	0	1540-1583	44	0
nad3	J	1594-1914	321	0		1593-1913	321	0	1593-1913	321	0		1592-1912	321	0	1592-1912	321	0		1584-1919	336	0	1584-1919	336	0
trnN	J	1916-1975	60	1		1915-1975	61	1	1915-1975	61	1		1914-1981	68	1	1915-1980	66	2		1920-1983	64	0	1921-1982	62	1
trnD	N	1977-2029	53	1		1977-2029	53	1	1977-2029	53	1		1982-2037	56	0	1982-2037	56	1		1984-2036	53	0	1985-2035	51	2
trnL1	J	2033-2084	52	3		2035-2086	52	5	2035-2086	52	5		2039-2097	59	1	2040-2096	57	2		2037-2088	52	0	2037-2088	52	1
trnE	N	2085-2134	50	0		2087-2136	50	0	2087-2136	50	0		2098-2149	52	0	2098-2149	52	1		2089-2139	51	0	2090-2138	49	1
rrnL	J	2135-3123	989	0		2137-3116	980	0	2137-3128	992	0		2150-3131	982	0	2150-3132	983	0		2140-3130	991	0	2139-3130	992	0
trnR	J	3124-3174	51	0		3117-3183	67	0	3129-3179	51	0		3132-3181	50	0	3133-3180	48	0		3131-3187	57	0	3131-3187	57	0
nad4L	N	3185-3433	249	10		3190-3438	249	6	3190-3438	249	10		3201-3449	249	19	3201-3449	249	20		3197-3442	246	9	3197-3442	246	9
trnP	N	3431-3481	51	-3		3439-3483	45	0	3436-3486	51	-3		3450-3495	46	0	3447-3498	52	-3		3443-3486	44	0	3440-3489	50	-3
trnF	N	3479-3535	57	-3		3484-3540	57	0	3484-3540	57	-3		3496-3554	59	0	3496-3554	59	-3		3487-3545	59	0	3487-3545	59	-3
cox3	N	3536-4322	787	0		3541-4327	787	0	3541-4327	787	0		3555-4341	787	0	3555-4341	787	0		3546-4332	787	0	3546-4332	787	0
atp6	N	4326-4946	621	3		4331-4951	621	3	4331-4951	621	3		4345-4968	624	3	4345-4968	624	3		4333-4951	619	0	4333-4951	619	0
atp8	N	4947-5073	127	0		4952-5078	127	0	4952-5078	127	0		4969-5095	127	0	4969-5095	127	0		4952-5081	130	0	4952-5081	130	0
trnK	N	5074-5137	64	0		5079-5142	64	0	5079-5142	64	0		5097-5161	65	1	5096-5160	65	0		5082-5143	62	0	5082-5143	62	0
cox2	N	5148-5777	630	10		5144-5773	630	1	5144-5773	630	1		5162-5791	630	0	5162-5791	630	1		5149-5787	639	5	5149-5787	639	5
trnY	N	5783-5830	48	5		5779-5827	49	5	5779-5827	49	5		5797-5843	47	5	5797-5843	47	5		5799-5845	47	11	5799-5845	47	11
rrnS	J	5831-6478	648	0		5828-6478	651	0	5828-6477	650	0		5844-6502	659	0	5844-6502	659	0		5846-6491	646	0	5846-6490	645	0
trnG	J	6479-6537	59	0		6479-6532	54	0	6478-6536	59	0		6503-6559	57	0	6503-6559	57	0		6492-6544	53	0	6491-6545	55	0
trnT	N	6538-6594	57	0		6533-6593	61	0	6537-6593	57	0		6564-6621	58	4	6564-6621	58	4		6545-6599	55	0	6545-6599	55	-1
nad1	N	6597-7452	856	2		6596-7451	856	2	6596-7451	856	2		6624-7479	856	2	6624-7479	856	2		6602-7457	856	2	6602-7457	856	2
trnL2	N	7453-7517	65	0		7452-7516	65	0	7452-7516	65	0		7480-7545	66	0	7480-7545	66	0		7458-7519	62	0	7458-7519	62	0
trnQ	N	7505-7555	51	-13		7505-7553	49	-12	7504-7554	51	-13		7534-7583	50	-12	7533-7584	52	-13		7512-7558	47	-8	7507-7559	53	-13
trnC	J	7551-7606	56	-5		7554-7601	48	0	7550-7605	56	-5		7584-7634	51	0	7584-7634	51	-1		7559-7608	50	0	7559-7608	50	-1
cob	J	7613-8677	1065	6		7611-8675	1065	9	7611-8675	1065	5		7641-8705	1065	6	7641-8705	1065	6		7620-8684	1065	11	7620-8684	1065	11
trnS2	N	8676-8719	44	-2		8674-8717	44	-2	8674-8717	44	-2		8706-8750	45	0	8705-8751	47	-1		8683-8726	44	-2	8681-8728	48	-4
trnA	N	8718-8769	52	-2		8714-8757	44	-4	8716-8767	52	-2		8747-8789	43	-4	8748-8800	53	-4		8722-8769	48	-5	8720-8771	52	-9
nad6	J	8760-9162	403	-10		8758-9160	403	0	8758-9160	403	-10		8790-9192	403	0	8790-9192	403	-11		8770-9169	400	0	8770-9169	400	-2
nad4	J	9163-10323	1161	0		9161-10321	1161	0	9161-10321	1161	0		9193-10353	1161	0	9193-10353	1161	0		9170-10323	1154	0	9170-10323	1154	0
trnH	J	10323-10378	56	-1		10321-10376	56	-1	10321-10376	56	-1		10357-10412	56	3	10357-10412	56	3		10324-10379	56	0	10324-10379	56	0
nad5	J	10379-11930	1552	0		10377-11928	1552	0	10377-11928	1552	0		10413-11964	1552	0	10413-11964	1552	0		10380-11945	1566	0	10380-11945	1566	0
trnW	J	11931-11984	54	0		11929-11982	54	0	11929-11982	54	0		11965-12018	54	0	11965-12018	54	0		11955-12009	55	9	11955-12009	55	9
nad2	J	11985-12872	888	0		11983-12870	888	0	11983-12870	888	0		12019-12906	888	0	12019-12906	888	0		12010-12898	889	0	12010-12898	889	0
trnM	J	12889-12943	55	16		12887-12941	55	16	12887-12941	55	16		12922-12977	56	15	12922-12977	56	15		12899-12953	55	0	12899-12953	55	0
trnS1	J	12943-12989	47	-1		12942-12986	45	0	12941-12987	47	-1		12978-13023	46	0	12977-13024	48	-1		12960-13003	44	6	12960-13003	44	6
trnV	J	12989-13037	49	-1		12987-13027	41	0	12987-13035	49	-1		13024-13066	43	0	13024-13074	51	-1		13008-13055	48	4	13010-13061	52	6
trnI	J	13024-13077	54	-14		13032-13075	44	4	13022-13075	54	-14		13073-13115	43	6	13061-13115	55	-14		13061-13103	43	5	13051-13103	53	-11
* Panonychus citri mitochondrial genome sequenced in this study.
** mitochondrial sequence of another P. citri strain from GenBank (NC_014347).
a original annotations on GenBank.
b Re-annotations in this study and the changes of gene size and position are indicated by red font.
