# Supplementary material for: The complete mitochondrial genome of the citrus red mite Panonychus citri (Acari: Tetranychidae): high genome rearrangement and extremely truncated tRNAs
Source: BMC Genomics. 2010 Oct 23;11:597. doi: 10.1186/1471-2164-11-597 (PMC3091742; doi:10.1186/1471-2164-11-597)
Supplement: Additional file 5 — Amino acid usage of mitochondrial protein-coding genes from other Acari. [file 1471-2164-11-597-S5.XLS]

## Sheet: Sheet1
		Am. triguttatum			As. sp.			C. capensis			D. pteronyssinus			D. farinae			H. flava			I. hexagonus			I. holocyclus			I. persulcatus			I. uriae			Le. akamushi			Le. deliense			Le. pallidum			M. occidentalis			O. moubata			O. porcinus
AA	Codon	n	%	RSCU	n	%	RSCU	n	%	RSCU	n	%	RSCU	n	%	RSCU	n	%	RSCU	n	%	RSCU	n	%	RSCU	n	%	RSCU	n	%	RSCU	n	%	RSCU	n	%	RSCU	n	%	RSCU	n	%	RSCU	n	%	RSCU	n	%	RSCU
A	GCU	56	1.55469	2.175	30	0.857878	1.319	50	1.3885	1.681	64	1.78571	2.535	52	1.45049	2.08	54	1.50712	1.982	54	1.50586	1.862	59	1.6398	2.165	51	1.41549	1.962	52	1.44847	1.825	50	1.46671	1.282	71	2.08272	1.821	61	1.78624	1.781	50	1.50739	2.273	48	1.33111	1.561	52	1.44284	1.588
A	GCG	2	0.0555247	0.078	2	0.0571919	0.088	4	0.11108	0.134	4	0.111607	0.158	7	0.195258	0.28	2	0.0558191	0.073	3	0.0836587	0.103	2	0.0555864	0.073	8	0.222037	0.308	5	0.139276	0.175	12	0.352009	0.308	5	0.146671	0.128	2	0.0585652	0.058	6	0.180886	0.273	9	0.249584	0.293	10	0.277469	0.305
A	GCC	8	0.222099	0.311	35	1.00086	1.538	18	0.499861	0.605	15	0.418527	0.594	19	0.529986	0.76	10	0.279096	0.367	18	0.501952	0.621	14	0.389105	0.514	8	0.222037	0.308	18	0.501393	0.632	51	1.49604	1.308	31	0.909358	0.795	27	0.79063	0.788	14	0.422068	0.636	23	0.637826	0.748	25	0.693674	0.763
A	GCA	37	1.02721	1.437	24	0.686303	1.055	47	1.30519	1.58	18	0.502232	0.713	22	0.613668	0.88	43	1.20011	1.578	41	1.14334	1.414	34	0.944969	1.248	37	1.02692	1.423	39	1.08635	1.368	43	1.26137	1.103	49	1.43737	1.256	47	1.37628	1.372	18	0.542659	0.818	43	1.19246	1.398	44	1.22087	1.344
C	UGU	30	0.832871	1.765	8	0.228768	2	26	0.722022	1.625	51	1.42299	1.672	55	1.53417	1.594	26	0.725649	1.486	27	0.752928	1.636	27	0.750417	1.636	26	0.721621	1.625	31	0.86351	1.879	16	0.469346	1.28	18	0.528014	1.565	17	0.497804	1.308	28	0.844136	1.6	29	0.804215	1.706	27	0.749168	1.588
C	UGC	4	0.111049	0.235	0	0	0	6	0.16662	0.375	10	0.279018	0.328	14	0.390516	0.406	9	0.251186	0.514	6	0.167317	0.364	6	0.166759	0.364	6	0.166528	0.375	2	0.0557103	0.121	9	0.264007	0.72	5	0.146671	0.435	9	0.263543	0.692	7	0.211034	0.4	5	0.138658	0.294	7	0.194229	0.412
D	GAU	38	1.05497	1.462	38	1.08665	1.267	51	1.41627	1.594	47	1.31138	1.306	59	1.64575	1.662	39	1.08847	1.472	43	1.19911	1.344	45	1.25069	1.475	44	1.2212	1.63	46	1.28134	1.508	42	1.23203	1.4	42	1.23203	1.424	48	1.40556	1.548	41	1.23606	1.439	48	1.33111	1.684	44	1.22087	1.517
D	GAC	14	0.388673	0.538	22	0.629111	0.733	13	0.361011	0.406	25	0.697545	0.694	12	0.334728	0.338	14	0.390734	0.528	21	0.585611	0.656	16	0.444691	0.525	10	0.277546	0.37	15	0.417827	0.492	18	0.528014	0.6	17	0.49868	0.576	14	0.409956	0.452	16	0.482364	0.561	9	0.249584	0.316	14	0.388457	0.483
E	GAG	10	0.277624	0.238	28	0.800686	0.609	28	0.777562	0.675	43	1.19978	1.049	49	1.36681	1.153	15	0.418644	0.37	36	1.0039	0.911	14	0.389105	0.337	13	0.36081	0.31	20	0.557103	0.482	35	1.02669	0.707	23	0.674685	0.451	23	0.673499	0.46	31	0.934579	0.816	29	0.804215	0.667	26	0.721421	0.627
E	GAA	74	2.05441	1.762	64	1.83014	1.391	55	1.52735	1.325	39	1.08817	0.951	36	1.00418	0.847	66	1.84203	1.63	43	1.19911	1.089	69	1.91773	1.663	71	1.97058	1.69	63	1.75487	1.518	64	1.87738	1.293	79	2.3174	1.549	77	2.25476	1.54	45	1.35665	1.184	58	1.60843	1.333	57	1.58158	1.373
F	UUU	394	10.9384	1.791	227	6.49128	1.258	305	8.46987	1.662	381	10.6306	1.764	407	11.3529	1.785	327	9.12643	1.677	287	8.00335	1.483	326	9.06059	1.743	376	10.4357	1.808	316	8.80223	1.708	304	8.91757	1.494	320	9.38692	1.612	327	9.5754	1.58	348	10.4914	1.719	310	8.59678	1.667	290	8.04661	1.629
F	UUC	46	1.27707	0.209	134	3.83186	0.742	62	1.72174	0.338	51	1.42299	0.236	49	1.36681	0.215	63	1.7583	0.323	100	2.78862	0.517	48	1.33407	0.257	40	1.11019	0.192	54	1.50418	0.292	103	3.02141	0.506	77	2.25873	0.388	87	2.54758	0.42	57	1.71842	0.281	62	1.71936	0.333	66	1.8313	0.371
G	GGU	40	1.11049	0.994	18	0.514727	0.398	48	1.33296	0.928	75	2.09263	1.435	77	2.14784	1.495	33	0.921016	0.81	34	0.948132	0.751	52	1.44525	1.095	39	1.08243	0.876	37	1.03064	0.775	38	1.1147	0.7	35	1.02669	0.636	30	0.878477	0.583	32	0.964727	0.848	55	1.52524	1.063	63	1.74806	1.161
G	GGG	26	0.721821	0.646	70	2.00172	1.547	41	1.13857	0.792	76	2.12054	1.455	66	1.841	1.282	27	0.753558	0.663	54	1.50586	1.193	31	0.86159	0.653	36	0.999167	0.809	54	1.50418	1.131	66	1.93605	1.217	43	1.26137	0.782	29	0.849195	0.563	44	1.3265	1.166	54	1.4975	1.043	53	1.47059	0.977
G	GGC	11	0.305386	0.273	5	0.14298	0.11	13	0.361011	0.251	8	0.223214	0.153	7	0.195258	0.136	24	0.66983	0.589	6	0.167317	0.133	4	0.111173	0.084	15	0.41632	0.337	19	0.529248	0.398	20	0.586682	0.369	11	0.322675	0.2	8	0.234261	0.155	19	0.572807	0.503	6	0.166389	0.116	12	0.332963	0.221
G	GGA	84	2.33204	2.087	88	2.51644	1.945	105	2.91586	2.029	50	1.39509	0.957	56	1.56206	1.087	79	2.20486	1.939	87	2.4261	1.923	103	2.8627	2.168	88	2.44241	1.978	81	2.25627	1.696	93	2.72807	1.714	131	3.84277	2.382	139	4.07028	2.699	56	1.68827	1.483	92	2.5513	1.778	89	2.46948	1.641
H	CAC	9	0.249861	0.286	21	0.600515	0.646	14	0.388781	0.4	15	0.418527	0.5	17	0.474198	0.523	9	0.251186	0.261	23	0.641383	0.687	10	0.277932	0.299	11	0.305301	0.333	18	0.501393	0.529	23	0.674685	0.708	21	0.616016	0.646	19	0.556369	0.551	28	0.844136	0.949	29	0.804215	0.817	21	0.582686	0.636
H	CAU	54	1.49917	1.714	44	1.25822	1.354	56	1.55512	1.6	45	1.25558	1.5	48	1.33891	1.477	60	1.67457	1.739	44	1.22699	1.313	57	1.58421	1.701	55	1.52651	1.667	50	1.39276	1.471	42	1.23203	1.292	44	1.2907	1.354	50	1.46413	1.449	31	0.934579	1.051	42	1.16473	1.183	45	1.24861	1.364
I	AUU	462	12.8262	1.886	232	6.63426	1.381	336	9.33074	1.639	231	6.44531	1.599	198	5.52301	1.523	435	12.1407	1.805	309	8.61684	1.424	403	11.2007	1.91	384	10.6578	1.833	324	9.02507	1.547	243	7.12819	1.538	264	7.74421	1.682	309	9.04832	1.736	249	7.50678	1.688	304	8.43039	1.575	305	8.46282	1.564
I	AUC	28	0.777346	0.114	104	2.97398	0.619	74	2.05498	0.361	58	1.6183	0.401	62	1.72943	0.477	47	1.31175	0.195	125	3.48578	0.576	19	0.528071	0.09	35	0.971413	0.167	95	2.64624	0.453	73	2.14139	0.462	50	1.46671	0.318	47	1.37628	0.264	46	1.3868	0.312	82	2.27399	0.425	85	2.35849	0.436
K	AAA	135	3.74792	1.875	90	2.57363	1.314	96	2.66593	1.587	103	2.87388	1.675	97	2.70572	1.54	119	3.32124	1.737	98	2.73285	1.633	114	3.16843	1.781	118	3.27505	1.788	95	2.64624	1.597	112	3.28542	1.556	120	3.52009	1.727	128	3.74817	1.741	98	2.95448	1.661	94	2.60677	1.607	87	2.41398	1.5
K	AAG	9	0.249861	0.125	47	1.34401	0.686	25	0.694252	0.413	20	0.558036	0.325	29	0.808926	0.46	18	0.502372	0.263	22	0.613497	0.367	14	0.389105	0.219	14	0.388565	0.212	24	0.668524	0.403	32	0.938692	0.444	19	0.557348	0.273	19	0.556369	0.259	20	0.602954	0.339	23	0.637826	0.393	29	0.804661	0.5
L	CUA	34	0.94392	1.183	74	2.1161	1.862	73	2.02721	1.728	61	1.70201	1.671	51	1.42259	1.407	50	1.39548	1.695	70	1.95204	1.547	36	1.00056	1.385	34	0.943658	1.124	70	1.94986	2.014	107	3.13875	1.806	57	1.67204	1.194	59	1.72767	1.103	55	1.65812	1.789	70	1.94121	1.505	74	2.05327	1.423
L	CUC	10	0.277624	0.348	17	0.486131	0.428	30	0.833102	0.71	8	0.223214	0.219	8	0.223152	0.221	9	0.251186	0.305	37	1.03179	0.818	3	0.0833797	0.115	7	0.194283	0.231	20	0.557103	0.576	31	0.909358	0.523	24	0.704019	0.503	28	0.819912	0.523	15	0.452216	0.488	16	0.443705	0.344	36	0.99889	0.692
L	CUG	1	0.0277624	0.035	16	0.457535	0.403	2	0.0555401	0.047	8	0.223214	0.219	8	0.223152	0.221	7	0.195367	0.237	7	0.195204	0.155	2	0.0555864	0.077	3	0.0832639	0.099	1	0.0278552	0.029	14	0.410678	0.236	13	0.381344	0.272	7	0.204978	0.131	13	0.39192	0.423	5	0.138658	0.108	8	0.221976	0.154
L	CUU	70	1.94336	2.435	52	1.48699	1.308	64	1.77728	1.515	69	1.92522	1.89	78	2.17573	2.152	52	1.4513	1.763	67	1.86838	1.481	63	1.75097	2.423	77	2.13711	2.545	48	1.33705	1.381	85	2.4934	1.435	97	2.84541	2.031	120	3.51391	2.243	40	1.20591	1.301	95	2.6345	2.043	90	2.49723	1.731
L	UUA	328	9.10605	1.843	273	7.80669	1.611	314	8.7198	1.697	284	7.92411	1.623	231	6.44351	1.367	314	8.76361	1.749	265	7.38985	1.672	333	9.25514	1.753	350	9.71413	1.837	312	8.69081	1.753	207	6.07216	1.551	271	7.94955	1.652	245	7.17423	1.701	305	9.19506	1.584	242	6.71104	1.485	223	6.18757	1.448
L	UUG	28	0.777346	0.157	66	1.88733	0.389	56	1.55512	0.303	66	1.84152	0.377	107	2.98466	0.633	45	1.25593	0.251	52	1.45008	0.328	47	1.30628	0.247	31	0.860394	0.163	44	1.22563	0.247	60	1.76005	0.449	57	1.67204	0.348	43	1.25915	0.299	80	2.41182	0.416	84	2.32945	0.515	85	2.35849	0.552
M	AUG	26	0.721821	0.172	75	2.1447	0.456	55	1.52735	0.386	48	1.33929	0.379	71	1.98047	0.555	49	1.36757	0.304	59	1.64529	0.414	47	1.30628	0.286	37	1.02692	0.239	46	1.28134	0.293	39	1.14403	0.422	30	0.880023	0.317	27	0.79063	0.29	32	0.964727	0.268	50	1.38658	0.358	70	1.94229	0.488
M	AUA	277	7.69017	1.828	254	7.26337	1.544	230	6.38711	1.614	205	5.71987	1.621	185	5.16039	1.445	273	7.61931	1.696	226	6.30229	1.586	282	7.83769	1.714	272	7.54926	1.761	268	7.46518	1.707	146	4.28278	1.578	159	4.66412	1.683	159	4.65593	1.71	207	6.24058	1.732	229	6.35053	1.642	217	6.02109	1.512
N	AAC	34	0.94392	0.329	45	1.28682	0.652	43	1.19411	0.541	38	1.06027	0.628	43	1.19944	0.717	38	1.06056	0.394	47	1.31065	0.58	38	1.05614	0.422	41	1.13794	0.463	30	0.835655	0.33	25	0.733353	0.49	24	0.704019	0.48	15	0.439239	0.3	46	1.3868	0.453	54	1.4975	0.663	40	1.10988	0.523
N	AAU	173	4.80289	1.671	93	2.65942	1.348	116	3.22133	1.459	83	2.31585	1.372	77	2.14784	1.283	155	4.32598	1.606	115	3.20692	1.42	142	3.94664	1.578	136	3.77463	1.537	152	4.23398	1.67	77	2.25873	1.51	76	2.22939	1.52	85	2.48902	1.7	157	4.73319	1.547	109	3.02274	1.337	113	3.13541	1.477
P	CCU	56	1.55469	2.093	54	1.54418	1.701	63	1.74951	1.813	64	1.78571	1.882	73	2.03626	2.229	38	1.06056	1.345	63	1.75683	1.839	73	2.0289	2.355	79	2.19262	2.45	73	2.03343	2.374	51	1.49604	1.534	54	1.58404	1.588	54	1.58126	1.649	61	1.83901	2.681	46	1.27565	1.405	48	1.33185	1.477
P	CCG	4	0.111049	0.15	5	0.14298	0.157	1	0.0277701	0.029	8	0.223214	0.235	5	0.13947	0.153	4	0.111638	0.142	5	0.139431	0.146	3	0.0833797	0.097	3	0.0832639	0.093	1	0.0278552	0.033	7	0.205339	0.211	2	0.0586682	0.059	5	0.146413	0.153	1	0.0301477	0.044	4	0.110926	0.122	4	0.110988	0.123
P	CCC	19	0.527485	0.71	27	0.77209	0.85	27	0.749792	0.777	12	0.334821	0.353	25	0.69735	0.763	13	0.362824	0.46	36	1.0039	1.051	16	0.444691	0.516	15	0.41632	0.465	21	0.584958	0.683	23	0.674685	0.692	23	0.674685	0.676	14	0.409956	0.427	15	0.452216	0.659	23	0.637826	0.702	30	0.832408	0.923
P	CCA	28	0.777346	1.047	41	1.17243	1.291	48	1.33296	1.381	52	1.45089	1.529	28	0.781032	0.855	58	1.61876	2.053	33	0.920245	0.964	32	0.889383	1.032	32	0.888149	0.992	28	0.779944	0.911	52	1.52537	1.564	57	1.67204	1.676	58	1.69839	1.771	14	0.422068	0.615	58	1.60843	1.771	48	1.33185	1.477
Q	CAG	5	0.138812	0.196	11	0.314555	0.386	7	0.19439	0.23	6	0.167411	0.324	9	0.251046	0.462	5	0.139548	0.208	6	0.167317	0.245	4	0.111173	0.143	0	0	0	5	0.139276	0.185	12	0.352009	0.407	6	0.176005	0.19	4	0.11713	0.123	5	0.150739	0.2	12	0.332779	0.364	13	0.36071	0.382
Q	CAA	46	1.27707	1.804	46	1.31541	1.614	54	1.49958	1.77	31	0.864955	1.676	30	0.83682	1.538	43	1.20011	1.792	43	1.19911	1.755	52	1.44525	1.857	45	1.24896	2	49	1.3649	1.815	47	1.3787	1.593	57	1.67204	1.81	61	1.78624	1.877	45	1.35665	1.8	54	1.4975	1.636	55	1.52608	1.618
R	CGA	19	0.527485	1.854	17	0.486131	1.744	30	0.833102	2.4	14	0.390625	1.366	15	0.41841	1.463	29	0.809378	2.762	22	0.613497	1.833	28	0.77821	2.383	26	0.721621	2.311	26	0.724234	2.213	24	0.704019	2.341	28	0.821355	2.605	22	0.644217	2.256	20	0.602954	2.162	32	0.88741	2.51	31	0.860155	2.34
R	CGC	3	0.0832871	0.293	3	0.0857878	0.308	4	0.11108	0.32	0	0	0	1	0.027894	0.098	3	0.0837287	0.286	7	0.195204	0.583	2	0.0555864	0.17	1	0.0277546	0.089	3	0.0835655	0.255	4	0.117336	0.39	1	0.0293341	0.093	0	0	0	1	0.0301477	0.108	5	0.138658	0.392	2	0.0554939	0.151
R	CGG	1	0.0277624	0.098	11	0.314555	1.128	5	0.13885	0.4	5	0.139509	0.488	9	0.251046	0.878	1	0.0279096	0.095	5	0.139431	0.417	5	0.138966	0.426	4	0.111019	0.356	5	0.139276	0.426	6	0.176005	0.585	10	0.293341	0.93	9	0.263543	0.923	5	0.150739	0.541	5	0.138658	0.392	8	0.221976	0.604
R	CGU	18	0.499722	1.756	8	0.228768	0.821	11	0.305471	0.88	22	0.613839	2.146	16	0.446304	1.561	9	0.251186	0.857	14	0.390407	1.167	12	0.333519	1.021	14	0.388565	1.244	13	0.362117	1.106	7	0.205339	0.683	4	0.117336	0.372	8	0.234261	0.821	11	0.331625	1.189	9	0.249584	0.706	12	0.332963	0.906
S	AGC	3	0.0832871	0.068	7	0.200172	0.128	12	0.333241	0.28	8	0.223214	0.162	3	0.083682	0.059	5	0.139548	0.11	2	0.0557724	0.041	1	0.0277932	0.024	2	0.0555093	0.041	5	0.139276	0.116	11	0.322675	0.221	4	0.117336	0.087	2	0.0585652	0.037	15	0.452216	0.364	8	0.221852	0.2	13	0.36071	0.313
S	AGA	60	1.66574	1.356	60	1.71576	1.101	63	1.74951	1.469	49	1.36719	0.992	51	1.42259	1.01	74	2.06531	1.631	64	1.78472	1.326	78	2.16787	1.835	87	2.41465	1.798	72	2.00557	1.67	52	1.52537	1.043	62	1.81872	1.344	89	2.60615	1.648	100	3.01477	2.424	71	1.96894	1.775	76	2.10877	1.831
S	UCA	127	3.52582	2.87	86	2.45925	1.578	100	2.77701	2.332	56	1.5625	1.134	48	1.33891	0.95	119	3.32124	2.623	99	2.76074	2.052	91	2.52918	2.141	97	2.6922	2.005	91	2.53482	2.11	93	2.72807	1.865	86	2.52273	1.864	101	2.95754	1.87	44	1.3265	1.067	82	2.27399	2.05	88	2.44173	2.12
S	UCC	28	0.777346	0.633	70	2.00172	1.284	46	1.27742	1.073	21	0.585938	0.425	24	0.669456	0.475	26	0.725649	0.573	58	1.6174	1.202	25	0.69483	0.588	31	0.860394	0.641	40	1.11421	0.928	50	1.46671	1.003	40	1.17336	0.867	49	1.43485	0.907	21	0.633102	0.509	23	0.637826	0.575	31	0.860155	0.747
S	UCG	8	0.222099	0.181	14	0.400343	0.257	4	0.11108	0.093	7	0.195312	0.142	11	0.306834	0.218	8	0.223277	0.176	6	0.167317	0.124	7	0.194553	0.165	8	0.222037	0.165	7	0.194986	0.162	13	0.381344	0.261	14	0.410678	0.304	14	0.409956	0.259	6	0.180886	0.145	8	0.221852	0.2	10	0.277469	0.241
S	UCU	98	2.72071	2.215	136	3.88905	2.495	86	2.38823	2.006	188	5.24554	3.808	195	5.43933	3.861	98	2.73514	2.16	110	3.06748	2.28	113	3.14063	2.659	132	3.66361	2.729	95	2.64624	2.203	127	3.72543	2.546	120	3.52009	2.602	141	4.12884	2.611	91	2.74344	2.206	89	2.46811	2.225	75	2.08102	1.807
S	AGG	8	0.222099	0.181	29	0.829282	0.532	2	0.0555401	0.047	30	0.837054	0.608	30	0.83682	0.594	7	0.195367	0.154	15	0.418293	0.311	2	0.0555864	0.047	8	0.222037	0.165	15	0.417827	0.348	34	0.99736	0.682	25	0.733353	0.542	7	0.204978	0.13	21	0.633102	0.509	10	0.277316	0.25	7	0.194229	0.169
S	AGU	22	0.610772	0.497	34	0.972262	0.624	30	0.833102	0.7	36	1.00446	0.729	42	1.17155	0.832	26	0.725649	0.573	32	0.892359	0.663	23	0.639244	0.541	22	0.610602	0.455	20	0.557103	0.464	19	0.557348	0.381	18	0.528014	0.39	29	0.849195	0.537	32	0.964727	0.776	29	0.804215	0.725	32	0.887902	0.771
T	ACA	72	1.99889	1.858	56	1.60137	1.366	76	2.11052	2.027	49	1.36719	1.333	50	1.3947	1.325	66	1.84203	1.886	50	1.39431	1.429	59	1.6398	1.563	59	1.63752	1.723	59	1.64345	1.639	59	1.73071	1.595	56	1.64271	1.445	42	1.22987	1.282	40	1.20591	1.28	85	2.35718	1.809	74	2.05327	1.772
T	ACC	12	0.333148	0.31	35	1.00086	0.854	26	0.722022	0.693	16	0.446429	0.435	22	0.613668	0.583	10	0.279096	0.286	29	0.808701	0.829	11	0.305725	0.291	10	0.277546	0.292	21	0.584958	0.583	23	0.674685	0.622	20	0.586682	0.516	11	0.322108	0.336	23	0.693398	0.736	40	1.10926	0.851	36	0.99889	0.862
T	ACG	1	0.0277624	0.026	7	0.200172	0.171	1	0.0277701	0.027	2	0.0558036	0.054	4	0.111576	0.106	4	0.111638	0.114	7	0.195204	0.2	1	0.0277932	0.026	2	0.0555093	0.058	1	0.0278552	0.028	9	0.264007	0.243	4	0.117336	0.103	6	0.175695	0.183	3	0.0904432	0.096	3	0.0831947	0.064	4	0.110988	0.096
T	ACU	70	1.94336	1.806	66	1.88733	1.61	47	1.30519	1.253	80	2.23214	2.177	75	2.09205	1.987	60	1.67457	1.714	54	1.50586	1.543	80	2.22346	2.119	66	1.83181	1.927	63	1.75487	1.75	57	1.67204	1.541	75	2.20006	1.935	72	2.10835	2.198	59	1.77872	1.888	60	1.66389	1.277	53	1.47059	1.269
V	GUC	7	0.194336	0.214	25	0.714898	0.498	14	0.388781	0.326	12	0.334821	0.172	9	0.251046	0.123	10	0.279096	0.272	11	0.306748	0.24	9	0.250139	0.2	9	0.249792	0.225	21	0.584958	0.454	32	0.938692	0.692	25	0.733353	0.535	13	0.380673	0.344	16	0.482364	0.305	10	0.277316	0.19	19	0.527192	0.353
V	GUG	9	0.249861	0.275	46	1.31541	0.915	15	0.416551	0.349	30	0.837054	0.43	42	1.17155	0.573	5	0.139548	0.136	36	1.0039	0.787	15	0.416898	0.333	12	0.333056	0.3	23	0.640669	0.497	26	0.762687	0.562	16	0.469346	0.342	13	0.380673	0.344	31	0.934579	0.59	27	0.748752	0.514	29	0.804661	0.54
V	GUU	53	1.4714	1.618	50	1.4298	0.995	84	2.33269	1.953	161	4.49219	2.308	156	4.35146	2.13	65	1.81412	1.769	74	2.06358	1.617	88	2.4458	1.956	70	1.94283	1.75	66	1.83844	1.427	78	2.28806	1.686	94	2.75741	2.011	82	2.40117	2.172	103	3.10522	1.962	96	2.66223	1.829	98	2.7192	1.823
V	GUA	62	1.72127	1.893	80	2.28768	1.592	59	1.63843	1.372	76	2.12054	1.09	86	2.39888	1.174	67	1.86994	1.823	62	1.72895	1.355	68	1.88994	1.511	69	1.91507	1.725	75	2.08914	1.622	49	1.43737	1.059	52	1.52537	1.112	43	1.25915	1.139	60	1.80886	1.143	77	2.13533	1.467	69	1.91454	1.284
W	UGA	68	1.88784	1.679	56	1.60137	1.302	78	2.16606	1.625	46	1.28348	1.108	47	1.31102	1.19	66	1.84203	1.59	78	2.17513	1.642	79	2.19566	1.717	80	2.22037	1.798	75	2.08914	1.63	55	1.61338	1.264	78	2.28806	1.773	73	2.13763	1.659	68	2.05005	1.659	83	2.30172	1.66	73	2.02553	1.475
W	UGG	13	0.360911	0.321	30	0.857878	0.698	18	0.499861	0.375	37	1.03237	0.892	32	0.892608	0.81	17	0.474463	0.41	17	0.474066	0.358	13	0.361312	0.283	9	0.249792	0.202	17	0.473538	0.37	32	0.938692	0.736	10	0.293341	0.227	15	0.439239	0.341	14	0.422068	0.341	17	0.471436	0.34	26	0.721421	0.525
Y	UAC	24	0.666297	0.369	26	0.743494	0.571	32	0.888642	0.478	40	1.11607	0.479	36	1.00418	0.48	24	0.66983	0.353	24	0.669269	0.393	20	0.555864	0.27	25	0.693866	0.362	32	0.891365	0.424	22	0.645351	0.571	15	0.440012	0.353	14	0.409956	0.384	25	0.753693	0.316	32	0.88741	0.485	32	0.887902	0.481
Y	UAU	106	2.94281	1.631	65	1.85874	1.429	102	2.83255	1.522	127	3.54353	1.521	114	3.17992	1.52	112	3.12587	1.647	98	2.73285	1.607	128	3.55753	1.73	113	3.13628	1.638	119	3.31476	1.576	55	1.61338	1.429	70	2.05339	1.647	59	1.72767	1.616	133	4.00965	1.684	100	2.77316	1.515	101	2.80244	1.519
[truncated: 27 more columns]
