# Supplementary material for: The complete mitochondrial genome of the citrus red mite Panonychus citri (Acari: Tetranychidae): high genome rearrangement and extremely truncated tRNAs
Source: BMC Genomics. 2010 Oct 23;11:597. doi: 10.1186/1471-2164-11-597 (PMC3091742; doi:10.1186/1471-2164-11-597)
Supplement: Additional file 10 — Primer sequences and PCR conditions used to amplify the mitochondrial genome of Panonychus citri. [file 1471-2164-11-597-S10.XLS]

## Sheet: primers
Additional file 10 Primer sequences and PCR conditions used to amplify the mitochondrial genome of Panonychus citri
Primer name	Primer sequence (5'-3')	Annealing temperature (oC)	Extension time	Fragment
COI-F	GGAGGATTTGGAAATTGATTAGTTCC	50	1'	a
COI-R	AAACCTCTAAAAATAGCGAATACAGC
cox1-F4	CAATTGGAGGTTTTACTGG	50	1'	b
Pc-s-R	CAAAATCCTCATAAGCTTCTTT
Pc-s-F	AAAGAAGCTTANNAGNATTTTG	50	1'	c
rrnL-R	TCTGGTTTTCACCGATTTG
Pu-16S-F	ACTGAGTTCAAATCGGTGA	50	1'	d
PuPc-cox3-R1	TTTGATATTGACATTTTGTTG
cox3-F	CAACAAARTGTCAATATCAAAYKC	48	1'	e
cox3-R	AAWTTAAGYYMTKSCCCTWTT
PuPc-cox3-F1	ATAANNGTATATATAATAGGG	50	1'40''	f
cox2-R5	AGACATNTTTAATTCTTCTATCAC
cox2-F5	GTGATAGAAGAATTAAANATGTCT	50	1'	g
PuTu-12S-R2	GGAAATTGAATATACGGGGG
PuTu-12S-F1	ATGTACATATTGCCCATCAC	50	1'	h
Pc-R-w-R1	TCGAAAAGCTCCTAATTACC
Pc-R-w-F1	GGTAATTAGGAGCTTTTCGA	50	1'	i
cob-R3	ACTGAAAATCCTCCTCAAACTC
CB3-F	GAGGAGCAACTGTAATTACTAA	48	1'	j
CB4-R	AAAAGAAARTATCATTCAGGTTGAAT
cob-F3	CTGCTGATCCTTTAAATACTCC	48	2'	k
ND4-R1	TAANAATTTGCTTCTACGTGNG
ND4-F1	CTAAAGCNCANGTAGAAG	46	1'45''	l
ND5-R2	GATTTAAANAAAGCNTGATTAC
ND5-F2	GTAATCANGCTTTNTTTAAATC	46	1'	m
ND2-R1	TCTTGAATAATAAAATAAATAATATT
ND2-F1	AATATTATTTATTTTATTATTCAAGA	46	2'	n
cox1-R1	GCGATAGAAGATAAACCAGC
		PCR mixture
		10 X buffer	2.5 μl
		MgCl2 (25 mM)	2 μl
		dNTP's (2 mM)	1.5 μl
		Primer-F (10 μM)	1.5 μl
		Primer-R (10 μM)	1.5 μl
		Taq (5U/μl, Takara)	0.25 μl
		DNA template	1 μl
		H2O	14.75 μl
		Total	25 μl
